# Supplementary material for: Molecular Analysis of Emerging MT27 Macrolide-Resistant Bordetella pertussis, Kobe, Japan, 2025
Source: Emerg Infect Dis. 2026 Jan;32(1):150–3. doi: 10.3201/eid3201.250890 (PMC12872074; doi:10.3201/eid3201.250890)
Supplement: Appendix — Additional information about molecular analysis of emerging MT27 macrolide-resistant Bordetella pertussis, Kobe, Japan, 2025. [file 25-0890-Techapp-s1.xlsx]

## Sheet: Appendix Table
Article DOI: https://doi.org/10.3201/eid3201.250890
EID cannot ensure accessibility for supplementary materials supplied by authors. Readers who have difficulty accessing supplementary content should contact the authors for assistance.
Molecular Analysis of Emerging MT27 Macrolide-Resistant Bordetella pertussis, Kobe, Japan, 2025
Appendix Table. Summary of information on strains used for comparative genomic analysis
StrainID	Lineage	Accession No. / Bioproject No.	Country	Isolation year*
SH524	prn150-lineage, MT28-MRBP	SRR27796208	China	unknown
SH530	prn150-lineage, MT28-MRBP	SRR27796207	China	unknown
SH534	prn150-lineage, MT28-MRBP	SRR27796206	China	unknown					\
SH536	prn150-lineage, MT28-MRBP	SRR27796205	China	unknown
SH538	prn150-lineage, MT28-MRBP	SRR27796204	China	unknown
SH539	prn150-lineage, MT28-MRBP	SRR27796203	China	unknown
SH540	prn150-lineage, MT28-MRBP	SRR27796202	China	unknown
SH542	prn150-lineage, MT28-MRBP	SRR27796198	China	unknown
SH549	prn150-lineage, MT28-MRBP	SRR27796344	China	unknown
SH554	prn150-lineage, MT28-MRBP	SRR27796197	China	unknown
SH561	prn150-lineage, MT28-MRBP	SRR27796196	China	unknown
SH607	prn150-lineage, MT28-MRBP	SRR27796195	China	unknown
SH619	prn150-lineage, MT28-MRBP	SRR27796194	China	unknown
SH620	prn150-lineage, MT28-MRBP	SRR27796193	China	unknown
SH621	prn150-lineage, MT28-MRBP	SRR27796192	China	unknown
SH622	prn150-lineage, MT28-MRBP	SRR27796191	China	unknown
SH623	prn150-lineage, MT28-MRBP	SRR27796343	China	unknown
SH624	prn150-lineage, MT28-MRBP	SRR27796190	China	unknown
SH625	prn150-lineage, MT28-MRBP	SRR27796188	China	unknown
SH626	prn150-lineage, MT28-MRBP	SRR27796187	China	unknown
SH633	prn150-lineage, MT28-MRBP	SRR27796186	China	unknown
SH637	prn150-lineage, MT28-MRBP	SRR27796185	China	unknown
SH643	prn150-lineage, MT28-MRBP	SRR27796183	China	unknown
SH644	prn150-lineage, MT28-MRBP	SRR27796182	China	unknown
SH645	prn150-lineage, MT28-MRBP	SRR27796181	China	unknown
SH647	prn150-lineage, MT28-MRBP	SRR27796180	China	unknown
SH648	prn150-lineage, MT28-MRBP	SRR27796179	China	unknown
SH650	prn150-lineage, MT28-MRBP	SRR27796177	China	unknown
SH652	prn150-lineage, MT28-MRBP	SRR27796175	China	unknown
SH655	prn150-lineage, MT28-MRBP	SRR27796416	China	unknown
SH656	prn150-lineage, MT28-MRBP	SRR27796415	China	unknown
SH657	prn150-lineage, MT28-MRBP	SRR27796414	China	unknown
SH658	prn150-lineage, MT28-MRBP	SRR27796413	China	unknown
SH661	prn150-lineage, MT28-MRBP	SRR27796412	China	unknown
SH664	prn150-lineage, MT28-MRBP	SRR27796410	China	unknown
SH676	prn150-lineage, MT28-MRBP	SRR27796407	China	unknown
SH678	prn150-lineage, MT28-MRBP	SRR27796406	China	unknown
SH682	prn150-lineage, MT28-MRBP	SRR27796405	China	unknown
SH683	prn150-lineage, MT28-MRBP	SRR27796404	China	unknown
SH684	prn150-lineage, MT28-MRBP	SRR27796403	China	unknown
SH687	prn150-lineage, MT28-MRBP	SRR27796402	China	unknown
SH690	prn150-lineage, MT28-MRBP	SRR27796399	China	unknown
SH692	prn150-lineage, MT28-MRBP	SRR27796397	China	unknown
SH695	prn150-lineage, MT28-MRBP	SRR27796395	China	unknown
SH696	prn150-lineage, MT28-MRBP	SRR27796394	China	unknown
SH699	prn150-lineage, MT28-MRBP	SRR27796391	China	unknown
SH702	prn150-lineage, MT28-MRBP	SRR27796341	China	unknown
SH704	prn150-lineage, MT28-MRBP	SRR27796389	China	unknown
SH705	prn150-lineage, MT28-MRBP	SRR27796388	China	unknown
SH706	prn150-lineage, MT28-MRBP	SRR27796386	China	unknown
SH707	prn150-lineage, MT28-MRBP	SRR27796385	China	unknown
SH708	prn150-lineage, MT28-MRBP	SRR27796384	China	unknown
SH709	prn150-lineage, MT28-MRBP	SRR27796383	China	unknown
SH711	prn150-lineage, MT28-MRBP	SRR27796381	China	unknown
SH713	prn150-lineage, MT28-MRBP	SRR27796174	China	unknown
SH715	prn150-lineage, MT28-MRBP	SRR27796172	China	unknown
SH716	prn150-lineage, MT28-MRBP	SRR27796171	China	unknown
SH717	prn150-lineage, MT28-MRBP	SRR27796169	China	unknown
SH721	prn150-lineage, MT28-MRBP	SRR27796168	China	unknown
SH723	prn150-lineage, MT28-MRBP	SRR27796166	China	unknown
SH724	prn150-lineage, MT28-MRBP	SRR27796165	China	unknown
SH728	prn150-lineage, MT28-MRBP	SRR27796163	China	unknown
SH731	prn150-lineage, MT28-MRBP	SRR27796160	China	unknown
SH733	prn150-lineage, MT28-MRBP	SRR27796340	China	unknown
SH734	prn150-lineage, MT28-MRBP	SRR27796157	China	unknown
SH736	prn150-lineage, MT28-MRBP	SRR27796156	China	unknown
SH737	prn150-lineage, MT28-MRBP	SRR27796155	China	unknown
SH738	prn150-lineage, MT28-MRBP	SRR27796154	China	unknown
SH739	prn150-lineage, MT28-MRBP	SRR27796153	China	unknown
SH743	prn150-lineage, MT28-MRBP	SRR27796150	China	unknown
SH744	prn150-lineage, MT28-MRBP	SRR27796149	China	unknown
SH745	prn150-lineage, MT28-MRBP	SRR27796147	China	unknown
SH752	prn150-lineage, MT28-MRBP	SRR27796146	China	unknown
SH753	prn150-lineage, MT28-MRBP	SRR27796145	China	unknown
SH754	prn150-lineage, MT28-MRBP	SRR27796144	China	unknown
SHBP1003	prn150-lineage, MT28-MRBP	SRR28622238	China	unknown
SHBP1013	prn150-lineage, MT28-MRBP	SRR28622180	China	unknown
SHBP1021	prn150-lineage, MT28-MRBP	SRR28622230	China	unknown
SHBP1023	prn150-lineage, MT28-MRBP	SRR28622219	China	unknown
SHBP1027	prn150-lineage, MT28-MRBP	SRR28622208	China	unknown
SHBP1029	prn150-lineage, MT28-MRBP	SRR28622161	China	unknown
SHBP1033	prn150-lineage, MT28-MRBP	SRR28622156	China	unknown
SHBP1049	prn150-lineage, MT28-MRBP	SRR28622199	China	unknown
SHBP1053	prn150-lineage, MT28-MRBP	SRR28622198	China	unknown
SHBP1064	prn150-lineage, MT28-MRBP	SRR28622196	China	unknown
SHBP1079	prn150-lineage, MT28-MRBP	SRR28622193	China	unknown
SHBP1080	prn150-lineage, MT28-MRBP	SRR28622192	China	unknown
SHBP1085	prn150-lineage, MT28-MRBP	SRR28622190	China	unknown
SHBP1098	prn150-lineage, MT28-MRBP	SRR28622188	China	unknown
SHBP1107	prn150-lineage, MT28-MRBP	SRR28622187	China	unknown
SHBP1125	prn150-lineage, MT28-MRBP	SRR28622186	China	unknown
SHBP1145	prn150-lineage, MT28-MRBP	SRR28622184	China	unknown
SHBP1150	prn150-lineage, MT28-MRBP	SRR28622183	China	unknown
SHBP1153	prn150-lineage, MT28-MRBP	SRR28622182	China	unknown
SHBP1158	prn150-lineage, MT28-MRBP	SRR28622181	China	unknown
SHBP1174	prn150-lineage, MT28-MRBP	SRR28622179	China	unknown
SHBP1178	prn150-lineage, MT28-MRBP	SRR28622178	China	unknown
SHBP1191	prn150-lineage, MT28-MRBP	SRR28622177	China	unknown
SHBP1199	prn150-lineage, MT28-MRBP	SRR28622176	China	unknown
SHBP1200	prn150-lineage, MT28-MRBP	SRR28622175	China	unknown
SHBP1209	prn150-lineage, MT28-MRBP	SRR28622174	China	unknown
SHBP1213	prn150-lineage, MT28-MRBP	SRR28622173	China	unknown
SHBP1217	prn150-lineage, MT28-MRBP	SRR28622172	China	unknown
SHBP1221	prn150-lineage, MT28-MRBP	SRR28622171	China	unknown
SHBP1229	prn150-lineage, MT28-MRBP	SRR28622168	China	unknown
SHBP1233	prn150-lineage, MT28-MRBP	SRR28622167	China	unknown
SHBP1237	prn150-lineage, MT28-MRBP	SRR28622166	China	unknown
SHBP1241	prn150-lineage, MT28-MRBP	SRR28622165	China	unknown
SHBP1245	prn150-lineage, MT28-MRBP	SRR28622164	China	unknown
SHBP1250	prn150-lineage, MT28-MRBP	SRR28622235	China	unknown
SHBP1259	prn150-lineage, MT28-MRBP	SRR28622233	China	unknown
SHBP820	prn150-lineage, MT28-MRBP	SRR28622231	China	unknown
SHBP825	prn150-lineage, MT28-MRBP	SRR28622229	China	unknown
SHBP831	prn150-lineage, MT28-MRBP	SRR28622228	China	unknown
SHBP833	prn150-lineage, MT28-MRBP	SRR28622227	China	unknown
SHBP843	prn150-lineage, MT28-MRBP	SRR28622225	China	unknown
SHBP847	prn150-lineage, MT28-MRBP	SRR28622224	China	unknown
SHBP864	prn150-lineage, MT28-MRBP	SRR28622222	China	unknown
SHBP885	prn150-lineage, MT28-MRBP	SRR28622218	China	unknown
SHBP897	prn150-lineage, MT28-MRBP	SRR28622217	China	unknown
SHBP898	prn150-lineage, MT28-MRBP	SRR28622216	China	unknown
SHBP899	prn150-lineage, MT28-MRBP	SRR28622215	China	unknown
SHBP901	prn150-lineage, MT28-MRBP	SRR28622214	China	unknown
SHBP905	prn150-lineage, MT28-MRBP	SRR28622213	China	unknown
SHBP909	prn150-lineage, MT28-MRBP	SRR28622212	China	unknown
SHBP928	prn150-lineage, MT28-MRBP	SRR28622209	China	unknown
SHBP935	prn150-lineage, MT28-MRBP	SRR28622207	China	unknown
SHBP948	prn150-lineage, MT28-MRBP	SRR28622205	China	unknown
SHBP967	prn150-lineage, MT28-MRBP	SRR28622202	China	unknown
SHBP978	prn150-lineage, MT28-MRBP	SRR28622201	China	unknown
SHBP982	prn150-lineage, MT28-MRBP	SRR28622200	China	unknown
SHBP986	prn150-lineage, MT28-MRBP	SRR28622163	China	unknown
SHBP988	prn150-lineage, MT28-MRBP	SRR28622162	China	unknown
SHBP994	prn150-lineage, MT28-MRBP	SRR28622159	China	unknown
SHBP997	prn150-lineage, MT28-MRBP	SRR28622158	China	unknown
SHP757	prn150-lineage, MT28-MRBP	SRR27796143	China	unknown
SHP758	prn150-lineage, MT28-MRBP	SRR27796142	China	unknown
SHP760	prn150-lineage, MT28-MRBP	SRR27796141	China	unknown
SHP761	prn150-lineage, MT28-MRBP	SRR27796140	China	unknown
SHP765	prn150-lineage, MT28-MRBP	SRR27795981	China	unknown
SHP770	prn150-lineage, MT28-MRBP	SRR27796353	China	unknown
SHP771	prn150-lineage, MT28-MRBP	SRR27796352	China	unknown
SHP773	prn150-lineage, MT28-MRBP	SRR27796350	China	unknown
SHP776	prn150-lineage, MT28-MRBP	SRR27796348	China	unknown
SHP778	prn150-lineage, MT28-MRBP	SRR27796347	China	unknown
SHBP436	prn150-lineage, MT28-MSBP	SRR27796592	China	unknown
BJ179	ptxP3-MT28-MRBP	SRR27796588	China	2019
BJ209B	ptxP3-MT28-MRBP	SRR27796584	China	2022
BJ209N	ptxP3-MT28-MRBP	SRR27796583	China	2022
BJ285	ptxP3-MT28-MRBP	SRR27796581	China	2019
BJ296	ptxP3-MT28-MRBP	SRR27796580	China	2020
SZ51	ptxP3-MT28-MRBP	SRR27796579	China	2023
SZ53	ptxP3-MT28-MRBP	SRR27796577	China	2023
B17005_2017_BJ_R	MT27-MRBP	SRR16306222	China	2017
B19005_2019_WH_R	MT28-MRBP	SRR16306221	China	2019
BP636	MT28-MRBP	DRR631445	Japan (Tokyo)	2024
OkiPb01308	MRBP	PRJDB20292	Japan (Okinawa)	2024
OkiPb01309	MRBP	PRJDB20292	Japan (Okinawa)	2024
BP369	MT27-MSBP	DRR300237	Japan	2010
BP415	MT27-MSBP	DRR374969	Japan	2012
BP553	MT27-MSBP	DRR300262	Japan	2016
BP545	MT27-MSBP	DRR165188	Japan	2016
BP563	MT27-MSBP	DRR165191	Japan	2016
BP586	MT27-MSBP	DRR300277	Japan	2018
BP364	MT27-MSBP	ERR1775221	Japan	2010
BP367	MT27-MSBP	ERR1775222	Japan	2010
BP376	MT27-MSBP	DRR165176	Japan	2011
BP377	MT27-MSBP	DRR165177	Japan	2011
BP399	MT27-MSBP	ERR1775227	Japan	2011
BP404	MT27-MSBP	DRR165179	Japan	2011
BP409	MT27-MSBP	DRR165180	Japan	2012
BP413	MT27-MSBP	DRR165181	Japan	2012
BP414	MT27-MSBP	DRR165182	Japan	2012
BP420	MT27-MSBP	DRR165183	Japan	2012
BP430	MT27-MSBP	DRR165184	Japan	2011
BP443	MT27-MSBP	DRR165185	Japan	2012
BP445	MT27-MSBP	DRR165186	Japan	2012
BP454	MT27-MSBP	ERR1775239	Japan	2012
BP462	MT27-MSBP	ERR1775240	Japan	2010
BP473	MT27-MSBP	ERR1775241	Japan	2013
BP479	MT27-MSBP	ERR1775243	Japan	2013
BP482	MT27-MSBP	ERR1775245	Japan	2013
BP486	MT27-MSBP	ERR1775247	Japan	2014
BP490	MT27-MSBP	ERR1775248	Japan	2014
BP502	MT27-MSBP	ERR1775250	Japan	2014
BP504	MT27-MSBP	ERR1775251	Japan	2014
BP542	MT27-MSBP	DRR165187	Japan	2016
BP556	MT27-MSBP	DRR165190	Japan	2016
BP575	MT27-MSBP	DRR165192	Japan	2016
BP576	MT27-MSBP	DRR165193	Japan	2016
BP577	MT27-MSBP	DRR165194	Japan	2017
BP580	MT27-MSBP	DRR165195	Japan	2015
KBP0005	MT27-MSBP	DRR698592	Japan (Kobe)	2013
KBP0006	MT27-MSBP	DRR698593	Japan (Kobe)	2015
KBP0007	MT27-MSBP	DRR698594	Japan (Kobe)	2016
KBP0009	MT27-MSBP	DRR698595	Japan (Kobe)	2019
KBP0010	MT27-MSBP	DRR698596	Japan (Kobe)	2024
KBP0011	MT27-MSBP	DRR698597	Japan (Kobe)	2024
KBP0014	MT27-MSBP	DRR698598	Japan (Kobe)	2025
KBP0016	MT27-MRBP	DRR698599	Japan (Kobe)	2025
KBP0017	MT27-MRBP	DRR698600	Japan (Kobe)	2025
KBP0018	MT27-MSBP	DRR698601	Japan (Kobe)	2025
KBP0019	MT27-MSBP	DRR698602	Japan (Kobe)	2025
KBP0020	MT27-MRBP	DRR698603	Japan (Kobe)	2025
KBP0025	MT27-MSBP	DRR698604	Japan (Kobe)	2025
KBP0026	MT27-MRBP	DRR698605	Japan (Kobe)	2025
KBP0028	MT27-MRBP	DRR698606	Japan (Kobe)	2025
*Strains with unknown isolation years were classified as pre-2025.
